# Supplementary material for: The prognostic value of preoperative peripheral blood inflammatory biomarkers in extrahepatic cholangiocarcinoma: a systematic review and meta-analysis
Source: Front Oncol. 2024 Aug 29;14:1437978. doi: 10.3389/fonc.2024.1437978 (PMC11390462; doi:10.3389/fonc.2024.1437978)
Supplement: Supplementary Figure 1 — NLR and Overall Survival (OS) in eCCA Patients. [file DataSheet1.zip]

Archive with 47 entries (46 files):
- Supplementary file/
- Supplementary file/Supplementary Figures 15.jpg
- __MACOSX/Supplementary file/._Supplementary Figures 15.jpg
- Supplementary file/Supplementary Figures 14.jpg
- __MACOSX/Supplementary file/._Supplementary Figures 14.jpg
- Supplementary file/Supplementary Figures 9.jpg
- __MACOSX/Supplementary file/._Supplementary Figures 9.jpg
- Supplementary file/Supplementary Figures 16.jpg
- __MACOSX/Supplementary file/._Supplementary Figures 16.jpg
- Supplementary file/Supplementary figure8.jpg
- __MACOSX/Supplementary file/._Supplementary figure8.jpg
- Supplementary file/Supplementary Figures 17.jpg
- __MACOSX/Supplementary file/._Supplementary Figures 17.jpg
- Supplementary file/Supplementary Figures 13.jpg
- __MACOSX/Supplementary file/._Supplementary Figures 13.jpg
- Supplementary file/Supplementary Figures 12.jpg
- __MACOSX/Supplementary file/._Supplementary Figures 12.jpg
- Supplementary file/Supplementary Figures 10.jpg
- __MACOSX/Supplementary file/._Supplementary Figures 10.jpg
- Supplementary file/Supplementary Figures 11.jpg
- __MACOSX/Supplementary file/._Supplementary Figures 11.jpg
- Supplementary file/Supplementary Figures 20.jpg
- __MACOSX/Supplementary file/._Supplementary Figures 20.jpg
- Supplementary file/Supplementary figure3.jpg
- __MACOSX/Supplementary file/._Supplementary figure3.jpg
- Supplementary file/Supplementary figure2.jpg
- __MACOSX/Supplementary file/._Supplementary figure2.jpg
- Supplementary file/Supplementary Figures 21.jpg
- __MACOSX/Supplementary file/._Supplementary Figures 21.jpg
- Supplementary file/Supplementary Figures 23.jpg
- __MACOSX/Supplementary file/._Supplementary Figures 23.jpg
- Supplementary file/Supplementary figure1.jpg
- __MACOSX/Supplementary file/._Supplementary figure1.jpg
- Supplementary file/Supplementary Figures 22.jpg
- __MACOSX/Supplementary file/._Supplementary Figures 22.jpg
- Supplementary file/Supplementary figure5.jpg
- __MACOSX/Supplementary file/._Supplementary figure5.jpg
- Supplementary file/Supplementary figure4.jpg
- __MACOSX/Supplementary file/._Supplementary figure4.jpg
- Supplementary file/Supplementary Figures 19.jpg
- __MACOSX/Supplementary file/._Supplementary Figures 19.jpg
- Supplementary file/Supplementary figure6.jpg
- __MACOSX/Supplementary file/._Supplementary figure6.jpg
- Supplementary file/Supplementary figure7.jpg
- __MACOSX/Supplementary file/._Supplementary figure7.jpg
- Supplementary file/Supplementary Figures 18.jpg
- __MACOSX/Supplementary file/._Supplementary Figures 18.jpg
